# Supplementary material for: Altered network properties in C9ORF72 repeat expansion cortical neurons are due to synaptic dysfunction
Source: Mol Neurodegener. 2021 Mar 4;16:13. doi: 10.1186/s13024-021-00433-8 (PMC7931347; doi:10.1186/s13024-021-00433-8)
Supplement: Supplementary file 12 — Additional file 12. [file 13024_2021_433_MOESM12_ESM.xlsx]

## Sheet: UP
Perkins, E., Burr, K. et al.
Supplementary data-1
List of genes that are significantly upregulated in C9ORF72 mutant cortical neurons
gene	gene_name	C9-1	C9-1Δ	C9-2	C9-2Δ
ENSG00000189275	LINC01164	3.98687	0.0134538	4.5184	0.0251719
ENSG00000242242	NECTIN3-AS1	48.3384	2.02343	35.7647	2.40008
ENSG00000206532	AC117402.1	284.006	8.96608	214.514	8.77475
ENSG00000217330	SSXP10	49.1795	0.872308	37.9528	2.37432
ENSG00000240184	PCDHGC3	4.2837	0.0850992	20.1457	9.73212
ENSG00000234985	AC074085.2	4.22748	0.0217139	2.96524	0.0440659
ENSG00000250616	AC012645.1	13.7937	1.67303	12.2651	2.93159
ENSG00000175084	DES	2.63155	0.500343	2.14581	0.0436409
ENSG00000168899	VAMP5	15.9658	3.5251	37.3529	8.35941
ENSG00000133812	SBF2	39.6456	11.4702	39.1472	16.318
ENSG00000166922	SCG5	7.01853	0.71014	47.4724	22.6619
ENSG00000034533	ASTE1	1.08633	0.230232	3.00163	1.33171
ENSG00000145247	OCIAD2	6.54289	1.47158	23.447	0.702031
ENSG00000235890	TSPEAR-AS1	16.9625	4.92304	10.3418	0.755349
ENSG00000228709	AP001065.1	12.3013	3.65083	9.23689	0.434685
ENSG00000182912	TSPEAR-AS2	13.2904	4.18171	7.07944	0.532891
ENSG00000076321	KLHL20	21.3663	7.34193	16.6801	7.81146
ENSG00000111860	CEP85L	6.65791	2.30189	7.01107	3.54314
ENSG00000146151	HMGCLL1	7.17544	2.57222	8.82313	4.96138
ENSG00000186235	AC016757.1	1.9936	0.78089	2.13713	0.999469
ENSG00000114670	NEK11	3.04954	1.01272	17.2109	6.92986
ENSG00000184216	IRAK1	31.9851	14.0678	14.2578	8.66087
ENSG00000124875	CXCL6	5.64515	1.61272	1.7425	0.402232
ENSG00000176978	DPP7	27.6473	12.6585	60.0622	34.8131
ENSG00000267313	KC6	9.11417	4.11804	5.99608	0.225393
ENSG00000106853	PTGR1	1.02268	0.31201	3.8786	0.974205
ENSG00000268089	GABRQ	8.28585	2.79197	3.9992	1.53071
ENSG00000170891	CYTL1	6.04059	2.67566	3.79362	0.802447
ENSG00000133627	ACTR3B	6.00973	3.29672	4.75728	3.36554
ENSG00000047932	GOPC	13.0271	7.25902	10.3108	0.35755
ENSG00000271369	AC087783.2	15.7925	8.29512	9.88452	1.2561
ENSG00000101335	MYL9	69.357	37.6662	86.0662	49.9735
ENSG00000259642	ST20-AS1	1.88113	0.859151	1.31356	0.784583
ENSG00000162639	HENMT1	2.48999	1.36122	3.3641	2.03311
ENSG00000185559	DLK1	34.3872	16.7379	25.6092	18.1539
ENSG00000148344	PTGES	12.5656	3.62429	12.7956	5.00927
ENSG00000153406	NMRAL1	7.34678	3.37935	9.74327	3.81122
ENSG00000090006	LTBP4	24.2694	14.9642	20.7089	14.8011
ENSG00000102924	CBLN1	5.40671	3.25142	13.9452	3.76851
ENSG00000269994	AL513318.2	4.10319	2.45332	0.21295	0.0100668
ENSG00000159176	CSRP1	26.4228	17.0874	25.5118	13.0308
ENSG00000167996	FTH1	1589.79	1006.7	1648.59	1256.21
ENSG00000185187	SIGIRR	7.40028	4.90898	10.5678	5.07467

## Sheet: DOWN
Perkins, E., Burr, K. et al.
Supplementary data-1
List of genes that are significantly downregulated in C9ORF72 mutant cortical neurons
gene	gene_name	C9-1	C9-1Δ	C9-2	C9-2Δ
ENSG00000001561	ENPP4	5.4055	7.39736	4.42558	6.1018
ENSG00000170893	TRH	1.96721	3.40045	4.26836	8.3973
ENSG00000102886	GDPD3	1.92771	3.64661	1.65625	2.87863
ENSG00000145248	SLC10A4	2.04696	4.10773	3.42223	7.06073
ENSG00000159263	SIM2	4.73288	9.48239	1.33118	3.85481
ENSG00000237515	SHISA9	1.80199	4.47261	1.70755	4.01204
ENSG00000102468	HTR2A	0.855048	1.85511	0.510669	0.99993
ENSG00000180440	SERTM1	0.634984	1.56635	1.26794	2.08234
ENSG00000242419	PCDHGC4	0.578304	1.89984	1.1502	6.47174
ENSG00000263874	LINC00672	0.287315	1.15238	1.89583	4.34515
ENSG00000183831	ANKRD45	2.0599	6.05441	1.26709	5.86969
ENSG00000267640	AC016582.3	0.00272831	0.23599	1.51538	3.41964
